# Supplementary material for: Soy Protein Isolate Supplementation Favorably Regulates the Fermentation Characteristics of Debaryomyces hansenii and Flavor Profile in a Sausage Model
Source: Foods. 2025 May 22;14(11):1840. doi: 10.3390/foods14111840 (PMC12154309; doi:10.3390/foods14111840)
Supplement: Supplementary file 1 [file foods-14-01840-s001.zip]

Archive with 2 entries (2 files):
- Supplementary image.pdf
- Supplementary table.pdf
